# Supplementary material for: Stereospecific Si-C coupling and remote control of axial chirality by enantioselective palladium-catalyzed hydrosilylation of maleimides
Source: Nat Commun. 2020 Jun 9;11:2904. doi: 10.1038/s41467-020-16716-5 (PMC7283218; doi:10.1038/s41467-020-16716-5)
Supplement: Supplementary file 5 — Source Data [file 41467_2020_16716_MOESM5_ESM.xlsx]

## Sheet: Supplementary Figure 5
Supplementary Figure 5	The study of possible NLE in the Pd-catalyzed hydrosilylation of 1a.
	ee% of chiral ligand	0	0.2	0.4	0.6	0.8	1
	ee% of product 3a	0	0.2	0.43	0.6	0.79	0.96

## Sheet: Supplementary Figure 6
Supplementary Figure 6	Proposed catalytic cycles for the model reaction system.
	System	ΔG
	B+D	0
	C	-6.2
	TS(S)-CF	13.6
	(S)-F	-6.2
	TS(S)-FG	9.7
	(S)-G	-11.2
	I	-7.6
	TS(S)-IJ	48.6
	(S)-J	21.8
	(S)-K	-13.3

## Sheet: Supplementary Figure 7
Supplementary Figure 7	The free-energy profile [kcal/mol] for Pd-catalyzed of reaction.
	System	ΔG
	B+D	0
	C	-6.2
	TS(S)-CF	13.6
	(S)-F	-6.2
	TS(S)-FG	9.7
	(S)-G	-11.2
	I	-7.6
	TS(S)-IJ	48.6
	(S)-J	21.8
	(S)-K	-13.3

## Sheet: Supplementary Figure 8
Supplementary Figure 8	The ΔE [kcal/mol] for Pd-catalyzed of reaction.
	System	ΔG
	B+D	0
	C	-22.9
	TS(S)-CF	-3.3
	(S)-F	-22.7
	TS(S)-FG	-6.9
	(S)-G	-26.6
	I	-22.4
	TS(S)-IJ	34.6
	(S)-J	6.6
	(S)-K	-27.9

## Sheet: Supplementary Figure 11
Supplementary Figure 11	Theoretical data on the rotation barrier.
		3a	3ee	3ff	3gg	3hh	5a
	TS-Rot-anti rotation barrier (kcal/mol):	6.5	25	23.4	36.7	40	44.2
	TS-Rot-syn rotation barrier (kcal/mol):	6.5	28.6	26.1	41.3	48.3	48.8
